# Supplementary material for: Comparing Mitochondrial Activity, Oxidative Stress Tolerance, and Longevity of Thirteen Ascomycota Yeast Species
Source: Antioxidants (Basel). 2023 Sep 28;12(10):1810. doi: 10.3390/antiox12101810 (PMC10604656; doi:10.3390/antiox12101810)
Supplement: Supplementary file 1 [file antioxidants-12-01810-s001.zip]

Archive with 1 entries (1 files):
- antioxidants-2566097-supplementary.pdf
